# Supplementary material for: Euglobal-IIIa, a novel acylphloroglucinol-sesquiterpene derivative from Eucalyptus robusta: absolute structure and cytotoxicity
Source: Nat Prod Bioprospect. 2011 Oct 26;1(2):101–3. doi: 10.1007/s13659-011-0021-9 (PMC4131649; doi:10.1007/s13659-011-0021-9)
Supplement: Supplementary file 1 — Supplementary material, approximately 22.3 KB. [file 13659_2011_21_MOESM1_ESM.cif]

 
data_cu_fpe4_2_0m 
 
_audit_creation_method            SHELXL-97 
_chemical_name_systematic 
; 
 ? 
; 
_chemical_name_common             ? 
_chemical_melting_point           ? 
_chemical_formula_moiety          'C28 H40 O6'   
_chemical_formula_sum 
 'C28 H40 O6' 
_chemical_formula_weight          472.60 
_chemical_absolute_configuration  ad 
 
loop_ 
 _atom_type_symbol 
 _atom_type_description 
 _atom_type_scat_dispersion_real 
 _atom_type_scat_dispersion_imag 
 _atom_type_scat_source 
 'C'  'C'   0.0181   0.0091 
 'International Tables Vol C Tables 4.2.6.8 and 6.1.1.4' 
 'H'  'H'   0.0000   0.0000 
 'International Tables Vol C Tables 4.2.6.8 and 6.1.1.4' 
 'O'  'O'   0.0492   0.0322 
 'International Tables Vol C Tables 4.2.6.8 and 6.1.1.4' 
 
_symmetry_cell_setting           'Orthorhombic'
_symmetry_space_group_name_H-M   'P 21 21 21'
_symmetry_space_group_name_Hall   'P 2ac 2ab'
 
loop_ 
 _symmetry_equiv_pos_as_xyz 
 'x, y, z' 
 'x+1/2, -y+1/2, -z' 
 '-x, y+1/2, -z+1/2' 
 '-x+1/2, -y, z+1/2' 
 
_cell_length_a                    8.0147(2) 
_cell_length_b                    10.9193(3) 
_cell_length_c                    29.5127(8) 
_cell_angle_alpha                 90.00 
_cell_angle_beta                  90.00 
_cell_angle_gamma                 90.00 
_cell_volume                      2582.80(12) 
_cell_formula_units_Z             4 
_cell_measurement_temperature     100(2) 
_cell_measurement_reflns_used     9783
_cell_measurement_theta_min       4.49
_cell_measurement_theta_max       67.50

_exptl_crystal_description       'piece'
_exptl_crystal_colour            'colourless'
_exptl_crystal_size_max           0.60 
_exptl_crystal_size_mid           0.22 
_exptl_crystal_size_min           0.06 
_exptl_crystal_density_meas       ? 
_exptl_crystal_density_diffrn     1.215 
_exptl_crystal_density_method     'not measured' 
_exptl_crystal_F_000              1024 
_exptl_absorpt_coefficient_mu     0.676 
_exptl_absorpt_correction_type    'none' 
_exptl_absorpt_correction_T_min   ? 
_exptl_absorpt_correction_T_max   ? 
_exptl_absorpt_process_details    'none' 
 
_exptl_special_details 
; 
 ? 
; 
 
_diffrn_ambient_temperature       100(2) 
_diffrn_radiation_wavelength      1.54178 
_diffrn_radiation_type            CuK\a 
_diffrn_radiation_source          'fine-focus sealed tube' 
_diffrn_radiation_monochromator   graphite 
_diffrn_measurement_device_type   'Bruker APEX-II CCD'
_diffrn_measurement_method        '\f and \w scans'
_diffrn_detector_area_resol_mean  ? 
_diffrn_reflns_number             24300 
_diffrn_reflns_av_R_equivalents   0.0436 
_diffrn_reflns_av_sigmaI/netI     0.0301 
_diffrn_reflns_limit_h_min        -9 
_diffrn_reflns_limit_h_max        9 
_diffrn_reflns_limit_k_min        -12 
_diffrn_reflns_limit_k_max        12 
_diffrn_reflns_limit_l_min        -34 
_diffrn_reflns_limit_l_max        35 
_diffrn_reflns_theta_min          4.32 
_diffrn_reflns_theta_max          67.95 
_reflns_number_total              4550 
_reflns_number_gt                 4486 
_reflns_threshold_expression      >2sigma(I) 
 
_computing_data_collection      'Bruker APEX2'
_computing_cell_refinement      'Bruker SAINT'
_computing_data_reduction       'Bruker SAINT'
_computing_structure_solution   'SHELXS-97 (Sheldrick, 2008)'
_computing_structure_refinement 'SHELXL-97 (Sheldrick, 2008)'
_computing_molecular_graphics   'Bruker SHELXTL'
_computing_publication_material 'Bruker SHELXTL'
 
_refine_special_details 
; 
 Refinement of F^2^ against ALL reflections.  The weighted R-factor wR and 
 goodness of fit S are based on F^2^, conventional R-factors R are based 
 on F, with F set to zero for negative F^2^. The threshold expression of 
 F^2^ > 2sigma(F^2^) is used only for calculating R-factors(gt) etc. and is 
 not relevant to the choice of reflections for refinement.  R-factors based 
 on F^2^ are statistically about twice as large as those based on F, and R- 
 factors based on ALL data will be even larger. 
; 
 
_refine_ls_structure_factor_coef  Fsqd  
_refine_ls_matrix_type            full 
_refine_ls_weighting_scheme       calc  
_refine_ls_weighting_details 
 'calc w=1/[\s^2^(Fo^2^)+(0.0592P)^2^+0.6004P] where P=(Fo^2^+2Fc^2^)/3' 
_atom_sites_solution_primary      direct 
_atom_sites_solution_secondary    difmap 
_atom_sites_solution_hydrogens    geom 
_refine_ls_hydrogen_treatment     constr  
_refine_ls_extinction_method      SHELXL 
_refine_ls_extinction_coef        0.0022(3) 
_refine_ls_extinction_expression 
 'Fc^*^=kFc[1+0.001xFc^2^\l^3^/sin(2\q)]^-1/4^' 
_refine_ls_abs_structure_details 
 'Flack H D (1983), Acta Cryst. A39, 876-881' 
_refine_ls_abs_structure_Flack    0.04(17) 
_refine_ls_number_reflns          4550 
_refine_ls_number_parameters      317 
_refine_ls_number_restraints      0 
_refine_ls_R_factor_all           0.0378 
_refine_ls_R_factor_gt            0.0374 
_refine_ls_wR_factor_ref          0.1048 
_refine_ls_wR_factor_gt           0.1042 
_refine_ls_goodness_of_fit_ref    1.046 
_refine_ls_restrained_S_all       1.046 
_refine_ls_shift/su_max           0.000 
_refine_ls_shift/su_mean          0.000 
 
loop_ 
 _atom_site_label 
 _atom_site_type_symbol 
 _atom_site_fract_x 
 _atom_site_fract_y 
 _atom_site_fract_z 
 _atom_site_U_iso_or_equiv 
 _atom_site_adp_type 
 _atom_site_occupancy 
 _atom_site_symmetry_multiplicity 
 _atom_site_calc_flag 
 _atom_site_refinement_flags 
 _atom_site_disorder_assembly 
 _atom_site_disorder_group 
O5 O 0.51308(18) -0.54541(12) 0.09652(5) 0.0476(3) Uani 1 1 d . . . 
O1 O 0.32244(15) -0.00571(11) 0.15732(4) 0.0338(3) Uani 1 1 d . . . 
O3 O 0.39429(18) -0.34852(12) 0.06223(4) 0.0423(3) Uani 1 1 d . . . 
H3 H 0.4377 -0.4165 0.0628 0.063 Uiso 1 1 calc R . . 
O2 O 0.5278(2) -0.37649(12) 0.21810(4) 0.0468(3) Uani 1 1 d . . . 
H2 H 0.5298 -0.3326 0.2406 0.070 Uiso 1 1 calc R . . 
O4 O 0.4878(2) -0.18532(13) 0.26627(4) 0.0572(4) Uani 1 1 d . . . 
O1' O 0.2157(2) 0.44444(14) 0.18874(5) 0.0538(4) Uani 1 1 d . . . 
H1' H 0.2897 0.4012 0.1993 0.081 Uiso 1 1 calc R . . 
C9 C 0.5138(2) -0.49350(17) 0.13365(6) 0.0395(4) Uani 1 1 d . . . 
H9 H 0.5480 -0.5379 0.1589 0.047 Uiso 1 1 calc R . . 
C5 C 0.4645(2) -0.36749(16) 0.14005(6) 0.0337(4) Uani 1 1 d . . . 
C6 C 0.4012(2) -0.29840(16) 0.10354(6) 0.0317(3) Uani 1 1 d . . . 
C1 C 0.3432(2) -0.17807(16) 0.10818(5) 0.0314(4) Uani 1 1 d . . . 
C2 C 0.3629(2) -0.12406(15) 0.15022(5) 0.0301(3) Uani 1 1 d . . . 
C10' C 0.3311(2) 0.07885(15) 0.11815(5) 0.0322(4) Uani 1 1 d . . . 
C9' C 0.2667(2) 0.19870(15) 0.13865(5) 0.0329(4) Uani 1 1 d . . . 
H9'1 H 0.2525 0.2579 0.1145 0.039 Uiso 1 1 calc R . . 
H9'2 H 0.3508 0.2305 0.1592 0.039 Uiso 1 1 calc R . . 
C8' C 0.1014(2) 0.18733(16) 0.16452(6) 0.0387(4) Uani 1 1 d . . . 
H8'1 H 0.1268 0.1582 0.1948 0.046 Uiso 1 1 calc R . . 
H8'2 H 0.0356 0.1243 0.1498 0.046 Uiso 1 1 calc R . . 
C7' C -0.0100(2) 0.30287(18) 0.16924(6) 0.0431(4) Uani 1 1 d . . . 
H7' H -0.1169 0.2742 0.1814 0.052 Uiso 1 1 calc R . . 
C11' C 0.0554(3) 0.39909(18) 0.20337(7) 0.0470(5) Uani 1 1 d . . . 
C12' C 0.0700(4) 0.3471(2) 0.25073(7) 0.0592(6) Uani 1 1 d . . . 
H12A H 0.1522 0.2831 0.2510 0.089 Uiso 1 1 calc R . . 
H12B H -0.0358 0.3144 0.2600 0.089 Uiso 1 1 calc R . . 
H12C H 0.1030 0.4108 0.2713 0.089 Uiso 1 1 calc R . . 
C7 C 0.2639(2) -0.11100(16) 0.06913(5) 0.0332(4) Uani 1 1 d . . . 
H7 H 0.3457 -0.1110 0.0444 0.040 Uiso 1 1 calc R . . 
C10 C 0.1066(2) -0.17809(17) 0.05101(6) 0.0380(4) Uani 1 1 d . . . 
H10A H 0.0411 -0.1192 0.0340 0.046 Uiso 1 1 calc R . . 
H10B H 0.1435 -0.2403 0.0298 0.046 Uiso 1 1 calc R . . 
C11 C -0.0104(3) -0.2401(2) 0.08563(7) 0.0539(5) Uani 1 1 d . . . 
H11 H 0.0568 -0.3010 0.1018 0.065 Uiso 1 1 calc R . . 
C13 C -0.0842(3) -0.1585(3) 0.12083(9) 0.0672(7) Uani 1 1 d . . . 
H13A H -0.1442 -0.0932 0.1064 0.101 Uiso 1 1 calc R . . 
H13B H 0.0033 -0.1249 0.1392 0.101 Uiso 1 1 calc R . . 
H13C H -0.1591 -0.2049 0.1395 0.101 Uiso 1 1 calc R . . 
C12 C -0.1454(3) -0.3107(3) 0.06033(9) 0.0719(7) Uani 1 1 d . . . 
H12D H -0.2077 -0.3596 0.0814 0.108 Uiso 1 1 calc R . . 
H12E H -0.0945 -0.3628 0.0381 0.108 Uiso 1 1 calc R . . 
H12F H -0.2191 -0.2540 0.0456 0.108 Uiso 1 1 calc R . . 
C1' C 0.2231(2) 0.02569(15) 0.07953(5) 0.0326(4) Uani 1 1 d . . . 
H1'1 H 0.1071 0.0282 0.0900 0.039 Uiso 1 1 calc R . . 
C3 C 0.4230(2) -0.18897(16) 0.18851(6) 0.0327(3) Uani 1 1 d . . . 
C4 C 0.4711(2) -0.31225(16) 0.18277(6) 0.0342(4) Uani 1 1 d . . . 
C8 C 0.4379(3) -0.13196(17) 0.23163(6) 0.0431(4) Uani 1 1 d . . . 
H8 H 0.4086 -0.0498 0.2341 0.052 Uiso 1 1 calc R . . 
C13' C -0.0579(4) 0.5116(2) 0.20501(9) 0.0704(7) Uani 1 1 d . . . 
H13D H -0.0236 0.5640 0.2294 0.106 Uiso 1 1 calc R . . 
H13E H -0.1712 0.4860 0.2098 0.106 Uiso 1 1 calc R . . 
H13F H -0.0501 0.5553 0.1769 0.106 Uiso 1 1 calc R . . 
C6' C -0.0502(3) 0.3631(2) 0.12284(7) 0.0532(5) Uani 1 1 d . . . 
H6'1 H -0.1571 0.4044 0.1249 0.064 Uiso 1 1 calc R . . 
H6'2 H 0.0339 0.4244 0.1162 0.064 Uiso 1 1 calc R . . 
C5' C -0.0561(2) 0.2726(2) 0.08478(7) 0.0468(5) Uani 1 1 d . . . 
H5' H -0.1331 0.2092 0.0871 0.056 Uiso 1 1 calc R . . 
C4' C 0.0389(2) 0.27514(18) 0.04814(6) 0.0419(4) Uani 1 1 d . . . 
C3' C 0.0660(3) 0.16200(19) 0.02030(6) 0.0453(5) Uani 1 1 d . . . 
H3'1 H 0.0707 0.1837 -0.0115 0.054 Uiso 1 1 calc R . . 
H3'2 H -0.0266 0.1061 0.0246 0.054 Uiso 1 1 calc R . . 
C2' C 0.2298(3) 0.09885(18) 0.03425(6) 0.0413(4) Uani 1 1 d . . . 
H2'1 H 0.3160 0.1608 0.0368 0.050 Uiso 1 1 calc R . . 
H2'2 H 0.2626 0.0432 0.0102 0.050 Uiso 1 1 calc R . . 
C15' C 0.1450(3) 0.3829(2) 0.03481(7) 0.0528(5) Uani 1 1 d . . . 
H15A H 0.1084 0.4543 0.0509 0.079 Uiso 1 1 calc R . . 
H15B H 0.1349 0.3968 0.0028 0.079 Uiso 1 1 calc R . . 
H15C H 0.2595 0.3663 0.0422 0.079 Uiso 1 1 calc R . . 
C14' C 0.5146(2) 0.09191(18) 0.10542(7) 0.0417(4) Uani 1 1 d . . . 
H14A H 0.5801 0.1013 0.1324 0.063 Uiso 1 1 calc R . . 
H14B H 0.5288 0.1626 0.0864 0.063 Uiso 1 1 calc R . . 
H14C H 0.5503 0.0201 0.0894 0.063 Uiso 1 1 calc R . . 
 
loop_ 
 _atom_site_aniso_label 
 _atom_site_aniso_U_11 
 _atom_site_aniso_U_22 
 _atom_site_aniso_U_33 
 _atom_site_aniso_U_23 
 _atom_site_aniso_U_13 
 _atom_site_aniso_U_12 
O5 0.0549(8) 0.0339(7) 0.0541(8) -0.0103(6) 0.0002(6) 0.0058(6) 
O1 0.0447(6) 0.0275(6) 0.0291(5) -0.0005(4) -0.0034(5) 0.0044(5) 
O3 0.0528(8) 0.0369(7) 0.0371(6) -0.0078(5) 0.0003(5) 0.0057(6) 
O2 0.0653(9) 0.0341(7) 0.0409(7) 0.0030(5) -0.0135(7) 0.0090(6) 
O4 0.0912(12) 0.0425(8) 0.0380(7) 0.0000(6) -0.0221(7) 0.0084(8) 
O1' 0.0614(9) 0.0394(7) 0.0605(9) 0.0031(7) 0.0081(7) -0.0062(7) 
C9 0.0379(9) 0.0312(9) 0.0495(10) -0.0023(8) 0.0018(8) 0.0012(7) 
C5 0.0306(8) 0.0306(8) 0.0398(9) -0.0019(7) 0.0018(7) -0.0002(7) 
C6 0.0312(8) 0.0303(8) 0.0337(8) -0.0038(7) 0.0028(6) -0.0033(7) 
C1 0.0303(8) 0.0328(9) 0.0312(8) -0.0010(7) 0.0014(6) -0.0018(6) 
C2 0.0296(7) 0.0275(8) 0.0333(8) 0.0004(6) -0.0008(7) 0.0011(6) 
C10' 0.0342(8) 0.0302(9) 0.0323(8) 0.0034(6) -0.0010(7) 0.0015(7) 
C9' 0.0361(8) 0.0273(8) 0.0352(8) 0.0026(6) -0.0050(7) 0.0001(7) 
C8' 0.0454(10) 0.0336(9) 0.0372(9) 0.0019(7) 0.0047(7) 0.0004(8) 
C7' 0.0396(9) 0.0434(10) 0.0462(10) 0.0015(8) 0.0095(8) 0.0048(8) 
C11' 0.0552(11) 0.0376(10) 0.0483(10) 0.0001(8) 0.0106(9) 0.0065(9) 
C12' 0.0844(16) 0.0486(12) 0.0445(11) -0.0024(9) 0.0114(11) 0.0004(12) 
C7 0.0369(8) 0.0365(9) 0.0262(7) -0.0005(7) 0.0018(7) 0.0013(7) 
C10 0.0446(10) 0.0400(9) 0.0293(8) -0.0039(7) -0.0059(7) 0.0020(8) 
C11 0.0471(11) 0.0725(15) 0.0419(10) -0.0055(10) -0.0058(9) -0.0102(10) 
C13 0.0656(15) 0.0756(17) 0.0605(14) -0.0089(12) 0.0129(11) -0.0164(13) 
C12 0.0640(15) 0.0823(18) 0.0695(15) -0.0065(14) -0.0101(13) -0.0189(14) 
C1' 0.0353(8) 0.0334(9) 0.0290(8) 0.0035(6) 0.0010(7) 0.0020(7) 
C3 0.0337(8) 0.0297(8) 0.0347(8) 0.0000(6) -0.0046(7) 0.0000(7) 
C4 0.0338(8) 0.0308(8) 0.0381(8) 0.0037(7) -0.0038(7) -0.0010(7) 
C8 0.0597(11) 0.0328(9) 0.0369(9) -0.0023(7) -0.0120(8) 0.0043(9) 
C13' 0.0895(17) 0.0546(14) 0.0670(14) -0.0085(11) 0.0134(13) 0.0270(14) 
C6' 0.0473(11) 0.0578(13) 0.0546(12) 0.0023(10) -0.0005(9) 0.0211(10) 
C5' 0.0325(8) 0.0577(12) 0.0502(11) 0.0063(9) -0.0074(8) 0.0055(9) 
C4' 0.0346(9) 0.0481(11) 0.0428(10) 0.0098(8) -0.0096(8) 0.0066(8) 
C3' 0.0516(11) 0.0490(11) 0.0353(9) 0.0080(8) -0.0092(8) -0.0016(9) 
C2' 0.0519(11) 0.0397(9) 0.0323(8) 0.0068(7) 0.0038(8) 0.0069(8) 
C15' 0.0570(12) 0.0486(11) 0.0527(11) 0.0089(9) -0.0012(10) 0.0030(10) 
C14' 0.0359(9) 0.0396(10) 0.0497(10) 0.0011(8) 0.0000(8) 0.0004(8) 
 
_geom_special_details 
; 
 All esds (except the esd in the dihedral angle between two l.s. planes) 
 are estimated using the full covariance matrix.  The cell esds are taken 
 into account individually in the estimation of esds in distances, angles 
 and torsion angles; correlations between esds in cell parameters are only 
 used when they are defined by crystal symmetry.  An approximate (isotropic) 
 treatment of cell esds is used for estimating esds involving l.s. planes. 
; 
 
loop_ 
 _geom_bond_atom_site_label_1 
 _geom_bond_atom_site_label_2 
 _geom_bond_distance 
 _geom_bond_site_symmetry_2 
 _geom_bond_publ_flag 
O5 C9 1.234(2) . ? 
O1 C2 1.349(2) . ? 
O1 C10' 1.4811(19) . ? 
O3 C6 1.338(2) . ? 
O3 H3 0.8200 . ? 
O2 C4 1.336(2) . ? 
O2 H2 0.8200 . ? 
O4 C8 1.243(2) . ? 
O1' C11' 1.442(3) . ? 
O1' H1' 0.8200 . ? 
C9 C5 1.444(2) . ? 
C9 H9 0.9300 . ? 
C5 C4 1.399(2) . ? 
C5 C6 1.410(2) . ? 
C6 C1 1.400(2) . ? 
C1 C2 1.383(2) . ? 
C1 C7 1.506(2) . ? 
C2 C3 1.418(2) . ? 
C10' C14' 1.524(2) . ? 
C10' C9' 1.531(2) . ? 
C10' C1' 1.544(2) . ? 
C9' C8' 1.534(2) . ? 
C9' H9'1 0.9700 . ? 
C9' H9'2 0.9700 . ? 
C8' C7' 1.552(3) . ? 
C8' H8'1 0.9700 . ? 
C8' H8'2 0.9700 . ? 
C7' C11' 1.547(3) . ? 
C7' C6' 1.553(3) . ? 
C7' H7' 0.9800 . ? 
C11' C12' 1.513(3) . ? 
C11' C13' 1.528(3) . ? 
C12' H12A 0.9600 . ? 
C12' H12B 0.9600 . ? 
C12' H12C 0.9600 . ? 
C7 C10 1.553(3) . ? 
C7 C1' 1.559(2) . ? 
C7 H7 0.9800 . ? 
C10 C11 1.543(3) . ? 
C10 H10A 0.9700 . ? 
C10 H10B 0.9700 . ? 
C11 C13 1.490(3) . ? 
C11 C12 1.524(3) . ? 
C11 H11 0.9800 . ? 
C13 H13A 0.9600 . ? 
C13 H13B 0.9600 . ? 
C13 H13C 0.9600 . ? 
C12 H12D 0.9600 . ? 
C12 H12E 0.9600 . ? 
C12 H12F 0.9600 . ? 
C1' C2' 1.558(2) . ? 
C1' H1'1 0.9800 . ? 
C3 C4 1.410(2) . ? 
C3 C8 1.422(2) . ? 
C8 H8 0.9300 . ? 
C13' H13D 0.9600 . ? 
C13' H13E 0.9600 . ? 
C13' H13F 0.9600 . ? 
C6' C5' 1.497(3) . ? 
C6' H6'1 0.9700 . ? 
C6' H6'2 0.9700 . ? 
C5' C4' 1.323(3) . ? 
C5' H5' 0.9300 . ? 
C4' C3' 1.500(3) . ? 
C4' C15' 1.504(3) . ? 
C3' C2' 1.539(3) . ? 
C3' H3'1 0.9700 . ? 
C3' H3'2 0.9700 . ? 
C2' H2'1 0.9700 . ? 
C2' H2'2 0.9700 . ? 
C15' H15A 0.9600 . ? 
C15' H15B 0.9600 . ? 
C15' H15C 0.9600 . ? 
C14' H14A 0.9600 . ? 
C14' H14B 0.9600 . ? 
C14' H14C 0.9600 . ? 
 
loop_ 
 _geom_angle_atom_site_label_1 
 _geom_angle_atom_site_label_2 
 _geom_angle_atom_site_label_3 
 _geom_angle 
 _geom_angle_site_symmetry_1 
 _geom_angle_site_symmetry_3 
 _geom_angle_publ_flag 
C2 O1 C10' 117.69(12) . . ? 
C6 O3 H3 109.5 . . ? 
C4 O2 H2 109.5 . . ? 
C11' O1' H1' 109.5 . . ? 
O5 C9 C5 123.55(17) . . ? 
O5 C9 H9 118.2 . . ? 
C5 C9 H9 118.2 . . ? 
C4 C5 C6 118.15(15) . . ? 
C4 C5 C9 121.23(16) . . ? 
C6 C5 C9 120.56(16) . . ? 
O3 C6 C1 117.35(15) . . ? 
O3 C6 C5 119.51(15) . . ? 
C1 C6 C5 123.14(15) . . ? 
C2 C1 C6 116.76(15) . . ? 
C2 C1 C7 121.82(15) . . ? 
C6 C1 C7 121.42(15) . . ? 
O1 C2 C1 121.39(15) . . ? 
O1 C2 C3 115.88(14) . . ? 
C1 C2 C3 122.71(15) . . ? 
O1 C10' C14' 107.21(13) . . ? 
O1 C10' C9' 102.04(12) . . ? 
C14' C10' C9' 110.02(15) . . ? 
O1 C10' C1' 108.40(12) . . ? 
C14' C10' C1' 113.19(14) . . ? 
C9' C10' C1' 115.09(13) . . ? 
C10' C9' C8' 114.73(14) . . ? 
C10' C9' H9'1 108.6 . . ? 
C8' C9' H9'1 108.6 . . ? 
C10' C9' H9'2 108.6 . . ? 
C8' C9' H9'2 108.6 . . ? 
H9'1 C9' H9'2 107.6 . . ? 
C9' C8' C7' 118.41(14) . . ? 
C9' C8' H8'1 107.7 . . ? 
C7' C8' H8'1 107.7 . . ? 
C9' C8' H8'2 107.7 . . ? 
C7' C8' H8'2 107.7 . . ? 
H8'1 C8' H8'2 107.1 . . ? 
C11' C7' C8' 114.57(16) . . ? 
C11' C7' C6' 110.92(16) . . ? 
C8' C7' C6' 112.61(15) . . ? 
C11' C7' H7' 106.0 . . ? 
C8' C7' H7' 106.0 . . ? 
C6' C7' H7' 106.0 . . ? 
O1' C11' C12' 109.66(19) . . ? 
O1' C11' C13' 105.23(18) . . ? 
C12' C11' C13' 108.55(18) . . ? 
O1' C11' C7' 109.88(15) . . ? 
C12' C11' C7' 111.88(17) . . ? 
C13' C11' C7' 111.42(19) . . ? 
C11' C12' H12A 109.5 . . ? 
C11' C12' H12B 109.5 . . ? 
H12A C12' H12B 109.5 . . ? 
C11' C12' H12C 109.5 . . ? 
H12A C12' H12C 109.5 . . ? 
H12B C12' H12C 109.5 . . ? 
C1 C7 C10 112.12(14) . . ? 
C1 C7 C1' 113.80(13) . . ? 
C10 C7 C1' 110.42(14) . . ? 
C1 C7 H7 106.7 . . ? 
C10 C7 H7 106.7 . . ? 
C1' C7 H7 106.7 . . ? 
C11 C10 C7 118.20(14) . . ? 
C11 C10 H10A 107.8 . . ? 
C7 C10 H10A 107.8 . . ? 
C11 C10 H10B 107.8 . . ? 
C7 C10 H10B 107.8 . . ? 
H10A C10 H10B 107.1 . . ? 
C13 C11 C12 111.2(2) . . ? 
C13 C11 C10 116.1(2) . . ? 
C12 C11 C10 109.21(18) . . ? 
C13 C11 H11 106.6 . . ? 
C12 C11 H11 106.6 . . ? 
C10 C11 H11 106.6 . . ? 
C11 C13 H13A 109.5 . . ? 
C11 C13 H13B 109.5 . . ? 
H13A C13 H13B 109.5 . . ? 
C11 C13 H13C 109.5 . . ? 
H13A C13 H13C 109.5 . . ? 
H13B C13 H13C 109.5 . . ? 
C11 C12 H12D 109.5 . . ? 
C11 C12 H12E 109.5 . . ? 
H12D C12 H12E 109.5 . . ? 
C11 C12 H12F 109.5 . . ? 
H12D C12 H12F 109.5 . . ? 
H12E C12 H12F 109.5 . . ? 
C10' C1' C2' 114.91(14) . . ? 
C10' C1' C7 112.81(13) . . ? 
C2' C1' C7 108.35(13) . . ? 
C10' C1' H1'1 106.8 . . ? 
C2' C1' H1'1 106.8 . . ? 
C7 C1' H1'1 106.8 . . ? 
C4 C3 C2 118.29(15) . . ? 
C4 C3 C8 120.17(15) . . ? 
C2 C3 C8 121.53(16) . . ? 
O2 C4 C5 119.33(15) . . ? 
O2 C4 C3 120.01(15) . . ? 
C5 C4 C3 120.64(15) . . ? 
O4 C8 C3 123.92(17) . . ? 
O4 C8 H8 118.0 . . ? 
C3 C8 H8 118.0 . . ? 
C11' C13' H13D 109.5 . . ? 
C11' C13' H13E 109.5 . . ? 
H13D C13' H13E 109.5 . . ? 
C11' C13' H13F 109.5 . . ? 
H13D C13' H13F 109.5 . . ? 
H13E C13' H13F 109.5 . . ? 
C5' C6' C7' 112.89(17) . . ? 
C5' C6' H6'1 109.0 . . ? 
C7' C6' H6'1 109.0 . . ? 
C5' C6' H6'2 109.0 . . ? 
C7' C6' H6'2 109.0 . . ? 
H6'1 C6' H6'2 107.8 . . ? 
C4' C5' C6' 125.5(2) . . ? 
C4' C5' H5' 117.2 . . ? 
C6' C5' H5' 117.2 . . ? 
C5' C4' C3' 120.92(19) . . ? 
C5' C4' C15' 123.8(2) . . ? 
C3' C4' C15' 114.77(17) . . ? 
C4' C3' C2' 110.27(15) . . ? 
C4' C3' H3'1 109.6 . . ? 
C2' C3' H3'1 109.6 . . ? 
C4' C3' H3'2 109.6 . . ? 
C2' C3' H3'2 109.6 . . ? 
H3'1 C3' H3'2 108.1 . . ? 
C3' C2' C1' 115.46(15) . . ? 
C3' C2' H2'1 108.4 . . ? 
C1' C2' H2'1 108.4 . . ? 
C3' C2' H2'2 108.4 . . ? 
C1' C2' H2'2 108.4 . . ? 
H2'1 C2' H2'2 107.5 . . ? 
C4' C15' H15A 109.5 . . ? 
C4' C15' H15B 109.5 . . ? 
H15A C15' H15B 109.5 . . ? 
C4' C15' H15C 109.5 . . ? 
H15A C15' H15C 109.5 . . ? 
H15B C15' H15C 109.5 . . ? 
C10' C14' H14A 109.5 . . ? 
C10' C14' H14B 109.5 . . ? 
H14A C14' H14B 109.5 . . ? 
C10' C14' H14C 109.5 . . ? 
H14A C14' H14C 109.5 . . ? 
H14B C14' H14C 109.5 . . ? 
 
loop_ 
 _geom_torsion_atom_site_label_1 
 _geom_torsion_atom_site_label_2 
 _geom_torsion_atom_site_label_3 
 _geom_torsion_atom_site_label_4 
 _geom_torsion 
 _geom_torsion_site_symmetry_1 
 _geom_torsion_site_symmetry_2 
 _geom_torsion_site_symmetry_3 
 _geom_torsion_site_symmetry_4 
 _geom_torsion_publ_flag 
O5 C9 C5 C4 -178.61(17) . . . . ? 
O5 C9 C5 C6 4.2(3) . . . . ? 
C4 C5 C6 O3 179.60(15) . . . . ? 
C9 C5 C6 O3 -3.1(2) . . . . ? 
C4 C5 C6 C1 -0.7(2) . . . . ? 
C9 C5 C6 C1 176.55(16) . . . . ? 
O3 C6 C1 C2 -175.16(15) . . . . ? 
C5 C6 C1 C2 5.2(2) . . . . ? 
O3 C6 C1 C7 4.7(2) . . . . ? 
C5 C6 C1 C7 -175.04(15) . . . . ? 
C10' O1 C2 C1 -27.4(2) . . . . ? 
C10' O1 C2 C3 153.78(14) . . . . ? 
C6 C1 C2 O1 175.11(14) . . . . ? 
C7 C1 C2 O1 -4.7(2) . . . . ? 
C6 C1 C2 C3 -6.1(2) . . . . ? 
C7 C1 C2 C3 174.05(16) . . . . ? 
C2 O1 C10' C14' -67.92(18) . . . . ? 
C2 O1 C10' C9' 176.45(13) . . . . ? 
C2 O1 C10' C1' 54.59(17) . . . . ? 
O1 C10' C9' C8' -50.37(17) . . . . ? 
C14' C10' C9' C8' -163.94(14) . . . . ? 
C1' C10' C9' C8' 66.77(18) . . . . ? 
C10' C9' C8' C7' -155.18(15) . . . . ? 
C9' C8' C7' C11' -73.9(2) . . . . ? 
C9' C8' C7' C6' 54.1(2) . . . . ? 
C8' C7' C11' O1' 62.0(2) . . . . ? 
C6' C7' C11' O1' -66.8(2) . . . . ? 
C8' C7' C11' C12' -60.0(2) . . . . ? 
C6' C7' C11' C12' 171.11(18) . . . . ? 
C8' C7' C11' C13' 178.24(17) . . . . ? 
C6' C7' C11' C13' 49.4(2) . . . . ? 
C2 C1 C7 C10 -120.86(17) . . . . ? 
C6 C1 C7 C10 59.3(2) . . . . ? 
C2 C1 C7 C1' 5.4(2) . . . . ? 
C6 C1 C7 C1' -174.45(14) . . . . ? 
C1 C7 C10 C11 38.2(2) . . . . ? 
C1' C7 C10 C11 -89.79(19) . . . . ? 
C7 C10 C11 C13 59.0(3) . . . . ? 
C7 C10 C11 C12 -174.29(19) . . . . ? 
O1 C10' C1' C2' -175.43(13) . . . . ? 
C14' C10' C1' C2' -56.64(19) . . . . ? 
C9' C10' C1' C2' 71.09(18) . . . . ? 
O1 C10' C1' C7 -50.56(17) . . . . ? 
C14' C10' C1' C7 68.24(18) . . . . ? 
C9' C10' C1' C7 -164.04(14) . . . . ? 
C1 C7 C1' C10' 23.26(19) . . . . ? 
C10 C7 C1' C10' 150.37(14) . . . . ? 
C1 C7 C1' C2' 151.64(14) . . . . ? 
C10 C7 C1' C2' -81.25(17) . . . . ? 
O1 C2 C3 C4 -178.46(14) . . . . ? 
C1 C2 C3 C4 2.7(3) . . . . ? 
O1 C2 C3 C8 0.5(2) . . . . ? 
C1 C2 C3 C8 -178.36(17) . . . . ? 
C6 C5 C4 O2 178.85(16) . . . . ? 
C9 C5 C4 O2 1.6(2) . . . . ? 
C6 C5 C4 C3 -3.0(2) . . . . ? 
C9 C5 C4 C3 179.79(16) . . . . ? 
C2 C3 C4 O2 -179.79(16) . . . . ? 
C8 C3 C4 O2 1.3(3) . . . . ? 
C2 C3 C4 C5 2.0(2) . . . . ? 
C8 C3 C4 C5 -176.90(17) . . . . ? 
C4 C3 C8 O4 -2.1(3) . . . . ? 
C2 C3 C8 O4 179.01(19) . . . . ? 
C11' C7' C6' C5' 160.02(17) . . . . ? 
C8' C7' C6' C5' 30.1(2) . . . . ? 
C7' C6' C5' C4' -120.8(2) . . . . ? 
C6' C5' C4' C3' 159.02(18) . . . . ? 
C6' C5' C4' C15' -12.2(3) . . . . ? 
C5' C4' C3' C2' -96.1(2) . . . . ? 
C15' C4' C3' C2' 75.9(2) . . . . ? 
C4' C3' C2' C1' 76.2(2) . . . . ? 
C10' C1' C2' C3' -113.45(18) . . . . ? 
C7 C1' C2' C3' 119.37(17) . . . . ? 
 
loop_ 
 _geom_hbond_atom_site_label_D 
 _geom_hbond_atom_site_label_H 
 _geom_hbond_atom_site_label_A 
 _geom_hbond_distance_DH 
 _geom_hbond_distance_HA 
 _geom_hbond_distance_DA 
 _geom_hbond_angle_DHA 
 _geom_hbond_site_symmetry_A 
O3 H3 O5  0.82 1.83 2.5598(19) 148.2 . 
O2 H2 O4  0.82 1.81 2.5459(19) 148.7 . 
O1' H1' O4  0.82 2.26 3.069(2) 169.4 3_655 
 
_diffrn_measured_fraction_theta_max    0.989 
_diffrn_reflns_theta_full              67.95 
_diffrn_measured_fraction_theta_full   0.989 
_refine_diff_density_max    0.430 
_refine_diff_density_min   -0.181 
_refine_diff_density_rms    0.035 
